# Supplementary material for: From Livestock to Companion: Admission Causes, Diagnostics, and Clinical Findings in Chickens Admitted to the Avian Clinic of the Vetmeduni Vienna, 2009–2019
Source: Animals (Basel). 2025 Apr 30;15(9):1288. doi: 10.3390/ani15091288 (PMC12071008; doi:10.3390/ani15091288)
Supplement: Supplementary file 1 [file animals-15-01288-s001.zip]

Archive with 1 entries (1 files):
- animals-3573470-supplementary.pdf
